# Supplementary material for: Epigenetic Modifiers: Anti-Neoplastic Drugs With Immunomodulating Potential
Source: Front Immunol. 2021 Mar 30;12:652160. doi: 10.3389/fimmu.2021.652160 (PMC8042276; doi:10.3389/fimmu.2021.652160)
Supplement: Supplementary file 1 [file Table_1.xlsx]

## Sheet: Sheet1
Supplementary Table S1: Overview of enzymes and compounds with their effects on the different immune cell types.
Epigenetic event	Enzyme	Compound	Macrophage	DC	MDSC	CD4+ T cell	Treg	CD8+ T cell	NK cell
Histone methylation	Histone methyltransferase (HMT)
H4R3me1/2	PRMT1	AMI-I	Favors M2, Prevents M1 [Tikhanovich et al., 2017; Fan et al., 2017]
H3K4me	SMYD3		Favors M2 [Kittan et al., 2013]
H3K9me2	G9a/EHMT2	CM-272	Prevents M1 [Chen et al., 2009; Liu et al., 2014; Yoshida et al., 2015]	Repression type I IFN gene expression [Fang et al., 2012]			Limits Treg differenitation [Antignano et al., 2014]
		UNC0638 and BIX01294					Promotes Treg differentiation[Antignano et al., 2014]
H3K4me2/3	MLL/WDR5 containing complex			Induction type I IFN gene expression [Kuo et al., 2018]		Favors Memory response [LaMere et al., 2016; Barski et al., 2017]	Regulating Treg related genes [Zheng et al., 2007]	Induction effector and memory genes [Russ et al., 2014; Crompton et al., 2016]
H3K79me2	DOTL1	EPZ004777		Prevent DC maturation [Zhou et al., 2019c]
H3K27me3	EZH2	GSK126			Negative regulator [Huang et al., 2019]	General regulator [Tumes et al., 2013]		Represses memory and survival genes in effector cells [Gray et al., 2017]	Inhibits NK cell differentiation [Yin et al., 2015]
H3K9me3	KMT1E					Favors Th1 [Adoue et al., 2019]
Histone demethylation	Histone demethylase (HDM)
H3K27me2/3 removal	KDM6B	GSK-J4	General regulator [Ishii et al., 2009; Satoh et al., 2010; De Santa et al., 2009; Kruidenier et al., 2012; Yildirim-Buharalioglu et al., 2017]	Favors pro-inflammatory signaling [Donas et al., 2016; Jin et al., 2016]		Role in activation - Favors Th1 [LaMere et al., 2017; Li et al., 2014a]		Favors memory formation [Russ et al., 2014; Crompton et al., 2016]
H3K9me2 removal	KMD3A		Favors TAM infiltration [Tausendschon et al., 2011]
H3K9me2/3 removal	KDM4D			Favors pro-inflammatory signaling [Donas et al., 2016; Jin et al., 2016]
Histone lysine acetylation	Histone acetyltransferase (HAT)			General regulator [Choi et al., 2009; Yang et al., 2015]			Treg related genes (H3K9/14Ac) [Zheng et al., 2007]
	CBP/p300		Induction type I IFN gene expression [Feng et al., 2010]		Promotes MDSC (H3K27Ac) [de Almeida Nagata et al., 2019]	Memory response (H3K27Ac) [Barski et al., 2017]	Stimulates Foxp3 expression [(Xiao et al., 2014]	Favors memory formation (H3K27Ac) [Gray et al., 2017]
	TIP60						Stimulates Foxp3 expression [(Xiao et al., 2014]
		Anacardic acid	Induce phagocytosis and migration [(Gnanaprakasam et al., 2015]
	Histone deacetylases (HDAC)
Histone lysine deacetylation	HDAC1		Repression type I IFN gene expression [Halili et al., 2010]	General regulator [Chauvistre et al., 2014]		Favors CD4 T celll differentiation - Blocks Th1 and Th2 function [Grausenburger et al., 2010]
	HDAC2		Prevent M2 [Mullican et al., 2011; Chen et al., 2012; Wang et al., 2014a; Wu et al., 2019]	General regulator [Chauvistre et al., 2014]	Favors G-MDSC [Youn et al., 2013]
	HDAC3		Prevent M2 [Mullican et al., 2011; Chen et al., 2012; Wang et al., 2014a; Wu et al., 2019]	General regulator [Chauvistre et al., 2014]
	HDAC4		Prevent M2 [Mullican et al., 2011; Chen et al., 2012; Wang et al., 2014a; Wu et al., 2019]
	HDAC5						Inhibits Foxp3 expression [Kwon et al., 2012]
	HDAC6		Favors pro-inflammatory signaling [Halili et al., 2010]
	HDAC9		Prevent M2 [Mullican et al., 2011; Chen et al., 2012; Wang et al., 2014a; Wu et al., 2019]
	HDAC11		Prevent M2 [Mullican et al., 2011; Chen et al., 2012; Wang et al., 2014a; Wu et al., 2019]		Negative regulator [Sahakian et al., 2015]	Blocks Th1 function [Woods et al., 2017]
	SIRT1						Inhibits Foxp3 expression [Kwon et al., 2012]
		Vorinostat	Prevent TAM/M2 infiltration[Tran et al., 2013; Edderkaoui et al., 2016]		MDSC depletion[Wang et al., 2017]
		Panobinostat		Prevent DC function[Song et al., 2011]
		Valproic Acid			Inhibition MDSC[Xie et al., 2018]
		Entinostat			Inhibition MDSC[(Orillion et al., 2017; Christmas et al., 2018]				Upregulation of NKG2D [Zhu et al., 2015]
		Trichostatin-A			Expansion MDSC[Rosborough et al., 2012]				Upregulation of NKG2D ligand[Kato et al., 2007]
DNA methylation	DNA methyltransferase (DNMT)
	DNMT1	CM-272	Stimulates pro-inflammatory cytokine release [Cheng et al., 2014]	Regulate DC maturation [Vento-Tormo et al., 2016; Zhang et al., 2014]
	DNMT3A				Favors MDSC function [Rodriguez-Ubreva et al., 2017)]	Restricts plasticity [Thomas et al., 2012; Winders et al., 2004]		Favors effector cells at expense of memory cells - Favors exhaustion [Ladle et al., 2016; Ghoneim et al., 2017]
	DNMT3B		General regulator [Yang et al., 2014]
		Azacytidine, Decitabine	Increase M1 macrophages[Travers et al., 2019]	Promote DC function [Frikeche et al., 2011; Fragale et al., 2017]	Blocks MDSC function[(De Beck et al., 2018; Zhou et al., 2019b; Daurkin et al., 2010]		Conflicting results[Bontkes et al., 2012; Stubig et al., 2014; Lu et al., 2016; Costantini et al., 2013; Kehrmann et al., 2014; Landman et al., 2018]		KIR receptor upregulation [Gao et al., 2009]
DNA Hydroxymethylation	DNA demethylase
	TET1
	TET2			Induction type I IFN gene expression [(Ma et al., 2017]			Stimulates Foxp3 expression and Treg specific genes [Feng et al., 2014]	Regulates memory formation [Fraietta et al., 2018]
	TET3
Overview of epigenetic enzymes and compounds and their effect on immune cells. Red text indicates that the respective enzyme/compound has pro-tumoral effects, green text indicates anti-tumoral effects, black text indicates neutral effects. Effects of compounds are underlined and italicized.
